# Supplementary material for: Implication of Capillary Morphogenesis Gene 2 (CMG2) in the Disease Progression and Peritoneal Metastasis of Pancreatic Cancer
Source: Cancers (Basel). 2024 Aug 20;16(16):2893. doi: 10.3390/cancers16162893 (PMC11352480; doi:10.3390/cancers16162893)
Supplement: Supplementary file 1 [file cancers-16-02893-s001.zip]

Archive with 1 entries (1 files):
- cancers-3061895-supplementary.pdf
